# Supplementary material for: Diet-Induced Amyloid Precursor Protein Dysregulation in Kidney and Adipose Tissue Mediates Mitochondrial Dysfunction
Source: Cells. 2026 Jun 4;15(11):1033. doi: 10.3390/cells15111033 (PMC13256868; doi:10.3390/cells15111033)
Supplement: Supplementary file 1 [file cells-15-01033-s001.zip]

Archive with 1 entries (1 files):
- cells-4282041-supplementary.pdf
